# Supplementary material for: Rapid Quantitation of Adulterants in Premium Marine Oils by Raman and IR Spectroscopy: A Data Fusion Approach
Source: Molecules. 2022 Jul 15;27(14):4534. doi: 10.3390/molecules27144534 (PMC9319805; doi:10.3390/molecules27144534)
Supplement: Supplementary file 1 [file molecules-27-04534-s001.zip]

Archive with 1 entries (1 files):
- molecules-1818058-supplementary.pdf
